# Supplementary material for: DDR2 Expression in Cancer-Associated Fibroblasts Promotes Ovarian Cancer Tumor Invasion and Metastasis through Periostin-ITGB1
Source: Cancers (Basel). 2022 Jul 18;14(14):3482. doi: 10.3390/cancers14143482 (PMC9319689; doi:10.3390/cancers14143482)
Supplement: Supplementary file 1 [file cancers-14-03482-s001.zip]

Archive with 1 entries (1 files):
- cancers-1785145-supplementary.pdf
